# Supplementary material for: Pilomatrix Carcinoma: Report of Two Cases of the Head and Review of the Literature
Source: Curr Oncol. 2023 Jan 19;30(2):1426–38. doi: 10.3390/curroncol30020109 (PMC9955132; doi:10.3390/curroncol30020109)
Supplement: Supplementary file 1 [file curroncol-30-00109-s001.zip]

Archive with 1 entries (1 files):
- curroncol-2117207-supplementary.pdf
